# Supplementary material for: TBISTAT: An open-source, wireless portable, electrochemical impedance spectroscopy capable potentiostat for the point-of-care detection of S100B in plasma samples
Source: PLoS One. 2022 Feb 7;17(2):e0263738. doi: 10.1371/journal.pone.0263738 (PMC8820642; doi:10.1371/journal.pone.0263738)
Supplement: S5 File — (XLS) [file pone.0263738.s005.xls]

## Sheet: Calib
Resistor value	Frequency	Amplifier Resistance	Magnitude	Phase
103.5	10000	1	584.32	231.617
141.9	10000	1	427.822	232.613
238	10000	1	254.971	234.206
393	10000	1	168.936	234.737
601	10000	1	107.48	235.894
1183	10000	1	52.8632	237.291
103.5	7943.28	1	590.648	256.75
141.9	7943.28	1	430.73	257.447
238	7943.28	1	261.74	259.291
393	7943.28	1	169.615	260.196
601	7943.28	1	106.591	261.625
1183	7943.28	1	52.4808	268.888
103.5	6309.57	1	588.701	279.193
141.9	6309.57	1	430.732	279.681
238	6309.57	1	259.276	281.425
393	6309.57	1	167.857	281.719
601	6309.57	1	104.897	282.525
1183	6309.57	1	52.0549	283.431
103.5	5011.87	1	586.942	289.01
141.9	5011.87	1	425.866	289.551
238	5011.87	1	257.714	290.845
393	5011.87	1	164.731	291.883
601	5011.87	1	106.657	292.722
1183	5011.87	1	51.6843	292.768
103.5	3981.07	1	580.81	294.601
141.9	3981.07	1	421.644	295.1
238	3981.07	1	255.704	295.801
393	3981.07	1	164.782	296.701
601	3981.07	1	105.61	295.972
1183	3981.07	1	51.3921	296.421
103.5	3162.27	1	580.164	280.888
141.9	3162.27	1	422.681	280.805
238	3162.27	1	255.603	281.39
393	3162.27	1	164.562	281.056
601	3162.27	1	106.214	282.583
1183	3162.27	1	51.1224	283.327
103.5	2511.88	1	579.888	306.284
141.9	2511.88	1	421.748	306.307
238	2511.88	1	255.964	306.806
393	2511.88	1	165.585	307.828
601	2511.88	1	106.378	307.906
1183	2511.88	1	50.7855	307.794
103.5	1995.26	1	580.279	298.755
141.9	1995.26	1	422.369	299.137
238	1995.26	1	254.425	299.732
393	1995.26	1	165.692	299.801
601	1995.26	1	106.383	299.767
1183	1995.26	1	51.0637	299.692
103.5	1584.89	1	578.908	277.434
141.9	1584.89	1	420.311	277.12
238	1584.89	1	253.439	277.922
393	1584.89	1	163.529	278.058
601	1584.89	1	106.421	279.706
1183	1584.89	1	51.2326	278.596
103.5	1258.92	1	575.469	278.374
141.9	1258.92	1	418.208	278.538
238	1258.92	1	253.015	278.559
393	1258.92	1	161.52	279.662
601	1258.92	1	104.728	279.208
1183	1258.92	1	50.7241	279.339
103.5	1000	1	579.289	274.393
141.9	1000	1	419.949	274.398
238	1000	1	255.389	274.895
393	1000	1	162.987	274.778
601	1000	1	107.707	274.57
1183	1000	1	51.0758	275.245
103.5	794.32	1	579.786	262.941
141.9	794.32	1	420.436	263.216
238	794.32	1	255.046	263.278
393	794.32	1	164.363	263.122
601	794.32	1	107.745	263.742
1183	794.32	1	50.7966	263.401
103.5	630.95	1	580.011	270.113
141.9	630.95	1	421.492	270.006
238	630.95	1	258.575	270.467
393	630.95	1	163.24	270.204
601	630.95	1	107.993	270.467
1183	630.95	1	51.2584	270.245
103.5	501.18	1	564.63	299.653
141.9	501.18	1	411.792	299.798
238	501.18	1	249.767	299.305
393	501.18	1	160.333	299.848
601	501.18	1	104.475	299.684
1183	501.18	1	49.652	299.806
103.5	398.1	1	577.067	265.803
141.9	398.1	1	418.562	265.839
238	398.1	1	255.345	265.839
393	398.1	1	161.906	266.302
601	398.1	1	107.967	265.63
1183	398.1	1	50.5252	266.172
103.5	316.22	1	579.738	274.263
141.9	316.22	1	421.005	274.309
238	316.22	1	257.443	274.56
393	316.22	1	163.241	274.037
601	316.22	1	106.614	274.519
1183	316.22	1	50.8081	274.199
103.5	251.18	1	578.502	272.134
141.9	251.18	1	419.437	272.282
238	251.18	1	255.313	272.302
393	251.18	1	162.307	272.121
601	251.18	1	107.643	272.744
1183	251.18	1	50.6407	272.625
103.5	199.52	1	580.564	278.34
141.9	199.52	1	420.397	278.301
238	199.52	1	257.568	278.641
393	199.52	1	162.562	278.666
601	199.52	1	106.477	278.777
1183	199.52	1	50.4902	278.729
103.5	158.48	1	573.969	261.829
141.9	158.48	1	416.87	261.525
238	158.48	1	253.869	262.079
393	158.48	1	160.729	262.279
601	158.48	1	104.728	261.743
1183	158.48	1	50.1939	262.213
103.5	125.89	1	578.335	266.189
141.9	125.89	1	420.746	266.264
238	125.89	1	256.371	265.939
393	125.89	1	162.797	266.451
601	125.89	1	104.763	266.051
1183	125.89	1	50.8593	266.691
103.5	100	1	579.672	260.987
141.9	100	1	421.849	260.849
238	100	1	256.253	260.761
393	100	1	163.418	260.683
601	100	1	106.524	261.741
1183	100	1	50.8757	261.274
103.5	79.43	1	575.936	284.627
141.9	79.43	1	419.108	284.539
238	79.43	1	254.785	284.666
393	79.43	1	161.832	285.086
601	79.43	1	104.306	284.099
1183	79.43	1	50.3197	284.626
103.5	63.09	1	579.678	275.258
141.9	63.09	1	422.691	275.106
238	63.09	1	255.268	275.384
393	63.09	1	161.555	275.686
601	63.09	1	107.27	274.643
1183	63.09	1	50.7677	275.822
103.5	50.11	1	579.091	271.813
141.9	50.11	1	419.244	271.714
238	50.11	1	257.224	271.999
393	50.11	1	163.112	272.041
601	50.11	1	105.28	271.828
1183	50.11	1	50.7157	272.065
103.5	39.81	1	578.203	272.146
141.9	39.81	1	419.683	272.337
238	39.81	1	255.003	272.255
393	39.81	1	163.417	271.895
601	39.81	1	106.02	271.905
1183	39.81	1	50.7635	272.354
103.5	31.62	1	579.496	273.712
141.9	31.62	1	422.208	273.874
238	31.62	1	254.932	273.657
393	31.62	1	161.625	273.892
601	31.62	1	106.002	272.67
1183	31.62	1	50.5452	273.896
103.5	25.11	1	575.389	273.717
141.9	25.11	1	419.74	273.84
238	25.11	1	254.398	274.052
393	25.11	1	162.865	273.464
601	25.11	1	107.448	274.426
1183	25.11	1	50.3823	273.68
103.5	19.95	1	570.145	266.546
141.9	19.95	1	415.19	266.512
238	19.95	1	254.458	266.552
393	19.95	1	160.252	266.765
601	19.95	1	107.467	266.12
1183	19.95	1	50.0473	267.101
103.5	15.84	1	567.131	269.303
141.9	15.84	1	412.327	269.242
238	15.84	1	251.286	269.03
393	15.84	1	162.405	269.165
601	15.84	1	103.899	268.535
1183	15.84	1	49.9222	268.889
103.5	12.58	1	571.912	272.062
141.9	12.58	1	411.391	272.094
238	12.58	1	248.951	272.082
393	12.58	1	160.99	271.878
601	12.58	1	104.866	271.914
1183	12.58	1	49.2789	271.893
103.5	10	1	561.717	259.93
141.9	10	1	408.877	259.958
238	10	1	254.117	259.6
393	10	1	160.792	259.903
601	10	1	105.129	260.117
1183	10	1	50.1106	259.775
103.5	6.3	1	540.427	246.384
141.9	6.3	1	373.513	248.423
238	6.3	1	246.259	248.946
393	6.3	1	149.801	247.673
601	6.3	1	102.05	247.782
1183	6.3	1	47.3178	247.508
103.5	3.98	1	513.686	265.572
141.9	3.98	1	362.332	265.267
238	3.98	1	221.796	264.412
393	3.98	1	146.414	264.317
601	3.98	1	92.4309	264.694
1183	3.98	1	45.241	265.23
103.5	3.16	1	483.453	276.05
141.9	3.16	1	355.973	276.148
238	3.16	1	216.926	275.93
393	3.16	1	137.846	275.946
601	3.16	1	90.4923	276.349
1183	3.16	1	42.967	276.355
103.5	1.58	1	390.93	302.125
141.9	1.58	1	266.169	302.24
238	1.58	1	148.376	301.746
393	1.58	1	115.977	301.739
601	1.58	1	69.9623	302.437
1183	1.58	1	31.0374	301.441
103.5	1	1	283.75	310.929
141.9	1	1	219.93	311.566
238	1	1	166.561	312.333
393	1	1	84.3131	310.308
601	1	1	48.5164	309.123
1183	1	1	29.0499	312.312
1183	10000	2	504.984	228.639
1360	10000	2	437.538	229.537
1830	10000	2	384.737	230.555
2960	10000	2	204.655	231.289
5530	10000	2	110.312	232.712
11330	10000	2	56.2417	234.205
1183	7943.28	2	510.683	254.528
1360	7943.28	2	441.787	255.514
1830	7943.28	2	330.739	256.08
2960	7943.28	2	205.77	257.225
5530	7943.28	2	110.234	258.091
11330	7943.28	2	56.3112	259.045
1183	6309.57	2	512.995	277.229
1360	6309.57	2	443.82	277.578
1830	6309.57	2	332.507	278.36
2960	6309.57	2	338.531	279.165
5530	6309.57	2	110.234	279.784
11330	6309.57	2	55.9496	280.997
1183	5011.87	2	511.933	287.565
1360	5011.87	2	442.553	287.852
1830	5011.87	2	331.77	288.358
2960	5011.87	2	205.227	288.974
5530	5011.87	2	109.947	290.08
11330	5011.87	2	55.5047	290.737
1183	3981.07	2	507.959	293.406
1360	3981.07	2	439.13	293.421
1830	3981.07	2	328.431	293.946
2960	3981.07	2	202.995	294.362
5530	3981.07	2	109.028	295.288
11330	3981.07	2	54.5503	296.209
1183	3162.27	2	507.964	279.603
1360	3162.27	2	439.474	279.491
1830	3162.27	2	328.399	279.937
2960	3162.27	2	202.556	280.061
5530	3162.27	2	108.54	280.791
11330	3162.27	2	54.6798	281.958
1183	2511.88	2	507.843	305.212
1360	2511.88	2	438.906	305.273
1830	2511.88	2	327.865	305.415
2960	2511.88	2	317.108	305.599
5530	2511.88	2	108.312	305.954
11330	2511.88	2	54.5667	306.984
1183	1995.26	2	507.827	298.035
1360	1995.26	2	439.441	298.397
1830	1995.26	2	328.255	298.351
2960	1995.26	2	202.476	298.522
5530	1995.26	2	108.018	299.12
11330	1995.26	2	54.4593	299.361
1183	1584.89	2	481.774	277.085
1360	1584.89	2	438.276	276.771
1830	1584.89	2	327.48	277.008
2960	1584.89	2	202.246	277.19
5530	1584.89	2	107.885	277.421
11330	1584.89	2	54.387	277.68
1183	1258.92	2	504.647	277.909
1360	1258.92	2	435.829	277.999
1830	1258.92	2	325.848	278.32
2960	1258.92	2	201.218	278.447
5530	1258.92	2	107.398	278.585
11330	1258.92	2	54.1124	278.846
1183	1000	2	508.012	274.266
1360	1000	2	438.799	274.201
1830	1000	2	328.23	274.334
2960	1000	2	202.404	274.539
5530	1000	2	108.02	274.88
11330	1000	2	54.2817	274.588
1183	794.32	2	508.239	262.723
1360	794.32	2	439.226	262.661
1830	794.32	2	328.276	263.064
2960	794.32	2	202.174	263.216
5530	794.32	2	108.137	263.117
11330	794.32	2	54.2701	263.276
1183	630.95	2	508.462	269.699
1360	630.95	2	443.658	269.753
1830	630.95	2	327.96	269.912
2960	630.95	2	202.405	270.033
5530	630.95	2	107.881	270.208
11330	630.95	2	54.4918	270.293
1183	501.18	2	494.816	299.472
1360	501.18	2	427.696	299.686
1830	501.18	2	319.668	299.543
2960	501.18	2	197.252	299.543
5530	501.18	2	105.06	299.731
11330	501.18	2	52.9318	299.772
1183	398.1	2	505.661	265.697
1360	398.1	2	437.105	265.765
1830	398.1	2	326.698	265.661
2960	398.1	2	201.138	265.802
5530	398.1	2	107.562	265.874
11330	398.1	2	54.2521	266.009
1183	316.22	2	478.926	274.077
1360	316.22	2	438.861	274.099
1830	316.22	2	328.344	274.226
2960	316.22	2	202.455	274.252
5530	316.22	2	108.209	274.244
11330	316.22	2	54.3106	274.378
1183	251.18	2	505.981	272.001
1360	251.18	2	437.385	272.063
1830	251.18	2	327.141	271.997
2960	251.18	2	201.489	272.113
5530	251.18	2	108.062	272
11330	251.18	2	54.2305	272.197
1183	199.52	2	508.521	278.232
1360	199.52	2	439.458	278.415
1830	199.52	2	328.013	278.305
2960	199.52	2	202.4	278.522
5530	199.52	2	108.446	278.529
11330	199.52	2	54.2758	278.472
1183	158.48	2	503.297	261.842
1360	158.48	2	434.962	261.749
1830	158.48	2	324.478	261.891
2960	158.48	2	199.82	261.881
5530	158.48	2	106.863	261.779
11330	158.48	2	53.7299	261.841
1183	125.89	2	506.877	266.188
1360	125.89	2	437.771	266.265
1830	125.89	2	326.992	266.215
2960	125.89	2	201.869	266.191
5530	125.89	2	107.174	266.253
11330	125.89	2	54.1696	266.27
1183	100	2	508.23	274.98
1360	100	2	439.079	274.781
1830	100	2	328.125	274.981
2960	100	2	202.486	274.888
5530	100	2	108.081	275.028
11330	100	2	54.3815	274.749
1183	79.43	2	504.817	284.627
1360	79.43	2	436.201	284.655
1830	79.43	2	325.346	284.567
2960	79.43	2	315.551	284.449
5530	79.43	2	107.466	284.558
11330	79.43	2	53.936	284.818
1183	63.09	2	508.292	275.257
1360	63.09	2	439.223	275.259
1830	63.09	2	328.822	275.164
2960	63.09	2	202.47	275.109
5530	63.09	2	107.675	275.23
11330	63.09	2	54.3346	275.169
1183	50.11	2	508.09	271.755
1360	50.11	2	438.401	271.808
1830	50.11	2	327.857	271.743
2960	50.11	2	201.972	271.845
5530	50.11	2	107.508	271.776
11330	50.11	2	54.3879	271.678
1183	39.81	2	506.939	272.152
1360	39.81	2	438.041	272.122
1830	39.81	2	327.479	272.067
2960	39.81	2	314.741	272.205
5530	39.81	2	107.9	272.145
11330	39.81	2	54.251	272.275
1183	31.62	2	507.762	273.742
1360	31.62	2	437.482	273.688
1830	31.62	2	327.145	273.712
2960	31.62	2	316.133	273.834
5530	31.62	2	107.515	273.618
11330	31.62	2	54.0046	273.867
1183	25.11	2	506.741	273.746
1360	25.11	2	438.368	273.744
1830	25.11	2	327.113	273.734
2960	25.11	2	200.931	273.733
5530	25.11	2	107.28	273.567
11330	25.11	2	54.0702	273.8
1183	19.95	2	501.523	266.52
1360	19.95	2	428.037	266.634
1830	19.95	2	319.631	266.567
2960	19.95	2	199.741	266.602
5530	19.95	2	108.93	266.815
11330	19.95	2	53.6956	266.385
1183	15.84	2	498.339	269.167
1360	15.84	2	431.171	269.201
1830	15.84	2	321.245	269.076
2960	15.84	2	199.873	269.201
5530	15.84	2	106.935	269.429
11330	15.84	2	53.9277	269.345
1183	12.58	2	501.492	271.971
1360	12.58	2	427.711	271.81
1830	12.58	2	318.66	271.959
2960	12.58	2	196.495	271.95
5530	12.58	2	104.544	271.961
11330	12.58	2	52.4842	271.918
1183	10	2	487.196	259.594
1360	10	2	426.074	259.691
1830	10	2	318.051	259.801
2960	10	2	195.656	259.706
5530	10	2	103.738	259.408
11330	10	2	53.4693	260.063
1183	6.3	2	484.585	248.304
1360	6.3	2	396.067	246.917
1830	6.3	2	304.363	247.383
2960	6.3	2	187.211	248.351
5530	6.3	2	101.467	248.302
11330	6.3	2	50.0778	246.362
1183	3.98	2	457.78	265.095
1360	3.98	2	389.208	265.201
1830	3.98	2	286.484	264.816
2960	3.98	2	179.602	264.108
5530	3.98	2	94.5873	264.502
11330	3.98	2	47.0684	264.891
1183	3.16	2	433.236	276.109
1360	3.16	2	373.772	276.326
1830	3.16	2	276.554	276.342
2960	3.16	2	285.087	276.387
5530	3.16	2	90.6609	275.9
11330	3.16	2	42.87	276.147
1183	1.58	2	421.208	300.267
1360	1.58	2	268.893	301.6
1830	1.58	2	190.646	300.163
2960	1.58	2	133.091	302.543
5530	1.58	2	62.5731	300.835
11330	1.58	2	31.2231	301.371
1183	1	2	257.013	310.759
1360	1	2	247.212	311.936
1830	1	2	186.323	312.273
2960	1	2	284.115	309.321
5530	1	2	59.57	312.077
11330	1	2	29.2878	311.39
11330	10000	3	406.322	196.601
12980	10000	3	323.012	197.093
15600	10000	3	280.043	197.449
18200	10000	3	240.764	198.157
24300	10000	3	181.255	198.753
33200	10000	3	133.094	199.088
11330	7943.28	3	445.882	226.528
12980	7943.28	3	353.067	234.721
15600	7943.28	3	305.241	234.218
18200	7943.28	3	261.839	234.664
24300	7943.28	3	197.446	235.412
33200	7943.28	3	144.779	235.775
11330	6309.57	3	473.734	253.58
12980	6309.57	3	378.553	253.286
15600	6309.57	3	327.647	253.629
18200	6309.57	3	281.062	253.613
24300	6309.57	3	211.167	254.709
33200	6309.57	3	154.249	254.746
11330	5011.87	3	494.371	268.45
12980	5011.87	3	396.808	267.751
15600	5011.87	3	343.381	267.673
18200	5011.87	3	294.62	268.086
24300	5011.87	3	220.87	268.725
33200	5011.87	3	161.13	268.393
11330	3981.07	3	505.45	277.345
12980	3981.07	3	409.334	276.494
15600	3981.07	3	352.992	276.841
18200	3981.07	3	302.167	276.684
24300	3981.07	3	226.054	277.286
33200	3981.07	3	164.397	277.229
11330	3162.27	3	516.199	266.407
12980	3162.27	3	418.462	266.118
15600	3162.27	3	362.228	265.762
18200	3162.27	3	310.331	265.841
24300	3162.27	3	231.72	266.796
33200	3162.27	3	169.437	267.009
11330	2511.88	3	524.148	294.24
12980	2511.88	3	425.941	294.066
15600	2511.88	3	368.249	293.665
18200	2511.88	3	315.746	294.873
24300	2511.88	3	236.288	294.906
33200	2511.88	3	172.346	294.617
11330	1995.26	3	528.554	289.459
12980	1995.26	3	431.19	289.091
15600	1995.26	3	372.399	289.131
18200	1995.26	3	318.565	289.074
24300	1995.26	3	237.996	289.503
33200	1995.26	3	174.077	289.889
11330	1584.89	3	531.562	269.883
12980	1584.89	3	434.485	269.694
15600	1584.89	3	374.383	269.548
18200	1584.89	3	320.987	269.477
24300	1584.89	3	239.042	269.972
33200	1584.89	3	175.494	270.125
11330	1258.92	3	531.162	272.471
12980	1258.92	3	436.822	271.943
15600	1258.92	3	373.261	272.107
18200	1258.92	3	319.397	271.974
24300	1258.92	3	239.544	272.912
33200	1258.92	3	175.197	272.198
11330	1000	3	536.773	269.575
12980	1000	3	438.791	269.482
15600	1000	3	379.062	269.608
18200	1000	3	324.346	269.647
24300	1000	3	242.2	269.727
33200	1000	3	177.369	270.012
11330	794.32	3	537.908	259.45
12980	794.32	3	439.641	259.24
15600	794.32	3	379.568	259.323
18200	794.32	3	325.238	259.322
24300	794.32	3	242.827	259.351
33200	794.32	3	177.647	259.494
11330	630.95	3	538.928	266.857
12980	630.95	3	440.284	266.869
15600	630.95	3	380.09	266.946
18200	630.95	3	325.634	267.05
24300	630.95	3	243.215	266.885
33200	630.95	3	177.509	267.14
11330	501.18	3	525.455	297.13
12980	501.18	3	429.339	297.336
15600	501.18	3	370.005	297.223
18200	501.18	3	317.582	297.133
24300	501.18	3	236.635	297.285
33200	501.18	3	172.939	297.124
11330	398.1	3	537.319	263.835
12980	398.1	3	439.249	263.975
15600	398.1	3	379.134	263.959
18200	398.1	3	324.428	263.769
24300	398.1	3	241.358	263.953
33200	398.1	3	178.238	263.721
11330	316.22	3	540.121	272.61
12980	316.22	3	440.726	272.638
15600	316.22	3	380.093	272.828
18200	316.22	3	326.013	272.751
24300	316.22	3	243.286	272.683
33200	316.22	3	178.106	272.481
11330	251.18	3	538.71	270.896
12980	251.18	3	439.976	270.84
15600	251.18	3	379.511	270.813
18200	251.18	3	325.245	270.877
24300	251.18	3	242.997	270.852
33200	251.18	3	177.686	270.862
11330	199.52	3	540.512	277.372
12980	199.52	3	441.566	277.309
15600	199.52	3	381.075	277.442
18200	199.52	3	326.694	277.428
24300	199.52	3	243.834	277.437
33200	199.52	3	178.268	277.495
11330	158.48	3	535.016	261.121
12980	158.48	3	436.242	261.033
15600	158.48	3	376.725	261.085
18200	158.48	3	323.663	260.934
24300	158.48	3	241.305	261.199
33200	158.48	3	176.45	261.032
11330	125.89	3	538.771	265.626
12980	125.89	3	439.728	265.495
15600	125.89	3	380.041	265.594
18200	125.89	3	325.383	265.492
24300	125.89	3	242.54	265.645
33200	125.89	3	177.011	265.713
11330	100	3	540.769	274.341
12980	100	3	441.467	274.783
15600	100	3	380.581	274.964
18200	100	3	327.25	274.359
24300	100	3	244.559	274.227
33200	100	3	179.383	260.472
11330	79.43	3	536.758	284.256
12980	79.43	3	439.337	284.301
15600	79.43	3	377.687	284.297
18200	79.43	3	323.329	284.218
24300	79.43	3	241.877	284.244
33200	79.43	3	177.229	284.047
11330	63.09	3	541.023	274.917
12980	63.09	3	438.719	275.556
15600	63.09	3	379.895	274.918
18200	63.09	3	322.567	275.657
24300	63.09	3	244.604	275.44
33200	63.09	3	176.233	273.701
11330	50.11	3	539.931	271.574
12980	50.11	3	441.013	271.521
15600	50.11	3	380.413	271.537
18200	50.11	3	326.161	271.499
24300	50.11	3	243.194	271.569
33200	50.11	3	177.963	271.586
11330	39.81	3	538.964	271.967
12980	39.81	3	440.695	271.919
15600	39.81	3	380.132	271.951
18200	39.81	3	325.425	272.025
24300	39.81	3	243.794	271.918
33200	39.81	3	177.874	272.011
11330	31.62	3	540.221	273.576
12980	31.62	3	440.587	273.586
15600	31.62	3	380.516	273.56
18200	31.62	3	325.58	273.632
24300	31.62	3	243.737	273.575
33200	31.62	3	177.147	273.549
11330	25.11	3	537.99	273.653
12980	25.11	3	440.112	273.644
15600	25.11	3	378.49	273.424
18200	25.11	3	324.737	273.588
24300	25.11	3	242.139	273.672
33200	25.11	3	177.034	273.836
11330	19.95	3	535.361	266.578
12980	19.95	3	443.836	266.499
15600	19.95	3	377.439	266.605
18200	19.95	3	317.666	266.606
24300	19.95	3	244.594	266.683
33200	19.95	3	179.376	266.666
11330	15.84	3	529.358	269.172
12980	15.84	3	435.15	269.266
15600	15.84	3	375.882	269.383
18200	15.84	3	321.877	269.141
24300	15.84	3	239.955	269.522
33200	15.84	3	175.156	269.313
11330	12.58	3	526.876	271.877
12980	12.58	3	432.641	271.89
15600	12.58	3	372.195	271.845
18200	12.58	3	321.645	272.058
24300	12.58	3	239.609	271.904
33200	12.58	3	173.07	271.564
11330	10	3	528.397	259.647
12980	10	3	419.584	259.157
15600	10	3	365.541	259.774
18200	10	3	319.81	259.655
24300	10	3	243.309	259.903
33200	10	3	177.581	260.089
11330	6.3	3	496.639	246.958
12980	6.3	3	399.348	246.169
15600	6.3	3	349.829	247.45
18200	6.3	3	312.895	246.679
24300	6.3	3	224.243	249.109
33200	6.3	3	160.276	245.503
11330	3.98	3	475.043	265.436
12980	3.98	3	392.752	265.32
15600	3.98	3	334.757	265.317
18200	3.98	3	286.597	264.542
24300	3.98	3	220.541	265.485
33200	3.98	3	155.128	264.381
11330	3.16	3	435.876	276.434
12980	3.16	3	376.115	275.984
15600	3.16	3	328.721	276.679
18200	3.16	3	272.97	276.043
24300	3.16	3	203.476	276.009
33200	3.16	3	156.149	276.919
11330	1.58	3	299.265	300.995
12980	1.58	3	284.073	302.233
15600	1.58	3	247.8	302.002
18200	1.58	3	204.373	302.123
24300	1.58	3	145.405	301.013
33200	1.58	3	113.14	302.476
11330	1	3	249.815	309.522
12980	1	3	260.002	312.578
15600	1	3	198.467	311.081
18200	1	3	148.942	309.436
24300	1	3	135.361	312.563
33200	1	3	97.0399	312.104
