# Supplementary material for: TBISTAT: An open-source, wireless portable, electrochemical impedance spectroscopy capable potentiostat for the point-of-care detection of S100B in plasma samples
Source: PLoS One. 2022 Feb 7;17(2):e0263738. doi: 10.1371/journal.pone.0263738 (PMC8820642; doi:10.1371/journal.pone.0263738)
Supplement: S8 File — (XLSX) [file pone.0263738.s008.xlsx]

## Sheet: EIS Settings
decimal power	freq log	wanted freq	Clock freq	DDS	DDS INTEGER	Freq DDS integer	wave period TDDS	sampling period in us	sampling freq	N	K	Scan duration in seconds	freq resolution	Clock app	nearest bin freq	Passes Ncriterion	Pass	Delta frequency
4	10000	10000	16000000	335544	335544	9999.99	0.0001	30	33333.3	1000	300	0.03	33.3333	1600000000	300	3.33334	10000	0.00953674
3.9	7943.28	7943	16000000	266523	266523	7943	0.000125897	35	28571.4	1000	278.005	0.035	28.5714	1600000000	278.005	3.59706	7942.86	0.147227
3.8	6309.57	6310	16000000	211728	211728	6309.99	0.000158479	42	23809.5	1000	265.019	0.042	23.8095	1600000000	265.019	3.77331	6309.52	0.462305
3.7	5011.87	5000	16000000	167772	167772	5000	0.0002	50	20000	1000	250	0.05	20	1600000000	250	4	5000	0.00476837
3.6	3981.07	3981	16000000	133580	133580	3980.99	0.000251194	50	20000	1000	199.05	0.05	20	1600000000	199.05	5.02387	3980	0.994225
3.5	3162.28	3162	4000000	424396	424396	3162	0.000316256	62	16129	1000	196.044	0.062	16.129	400000000	196.044	5.1009	3161.29	0.70628
3.4	2511.89	2500	4000000	335544	335544	2500	0.0004	100	10000	1000	250	0.1	10	400000000	250	4	2500	0.00238419
3.3	1995.26	2000	4000000	268435	268435	2000	0.000500001	100	10000	1000	200	0.1	10	400000000	200	5.00001	2000	0.00339746
3.2	1584.89	1585	4000000	212735	212735	1585	0.000630915	82	12195.1	1000	129.97	0.082	12.1951	400000000	129.97	7.69409	1585.37	0.36659
3.1	1258.93	1259	4000000	168980	168980	1259	0.000794282	104	9615.38	1000	130.936	0.104	9.61538	400000000	130.936	7.63732	1259.62	0.616275
3	1000	1000	2000000	268435	268435	999.998	0.001	100	10000	1000	99.9998	0.1	10	200000000	99.9998	10	1000	0.00169873
2.9	794.328	794	2000000	213138	213138	794.001	0.00125944	68	14705.9	1000	53.9921	0.068	14.7059	200000000	53.9921	18.5212	794.118	0.116723
2.8	630.957	631	2000000	169383	169383	631.001	0.00158478	84	11904.8	1000	53.0041	0.084	11.9048	200000000	53.0041	18.8665	630.952	0.0484657
2.7	501.187	501	2000000	134486	134486	500.999	0.00199601	16	62500	1000	8.01599	0.016	62.5	200000000	8.01599	124.751	500	0.999391
2.6	398.107	398	2000000	106837	106837	397.999	0.00251257	128	7812.5	1000	50.9439	0.128	7.8125	200000000	50.9439	19.6295	398.438	0.43866
2.5	316.228	316	2000000	84825.6	84826	316.001	0.00316454	155	6451.61	1000	48.9802	0.155	6.45161	200000000	48.9802	20.4164	316.129	0.127557
2.4	251.189	251	2000000	67377.3	67377	250.999	0.00398408	203	4926.11	1000	50.9528	0.203	4.92611	200000000	50.9528	19.626	251.232	0.232643
2.3	199.526	200	2000000	53687.1	53687	200	0.00500001	200	5000	1000	39.9999	0.2	5	200000000	39.9999	25	200	0.000339746
2.2	158.489	158	2000000	42412.8	42413	158.001	0.00632908	202	4950.5	1000	31.9161	0.202	4.9505	200000000	31.9161	31.3321	158.416	0.415104
2.1	125.893	126	2000000	33822.9	33823	126	0.00793648	198	5050.51	1000	24.9481	0.198	5.05051	200000000	24.9481	40.0832	126.263	0.262132
2	100	100	2000000	26843.5	26844	100.002	0.00999983	200	5000	1000	20.0003	0.2	5	200000000	20.0003	49.9992	100	0.00169277
1.9	79.4328	79	2000000	21206.4	21339	79.494	0.0125796	202	4950.5	1000	16.0578	0.202	4.9505	200000000	16.0578	62.2751	79.2079	0.286049
1.8	63.0957	63	2000000	16911.4	16911	62.9984	0.0158734	254	3937.01	1000	16.0016	0.254	3.93701	200000000	16.0016	62.4938	62.9921	0.00625825
1.7	50.1187	50	2000000	13421.8	13422	50.0008	0.0199997	100	10000	1000	5.00008	0.1	10	200000000	5.00008	199.997	50	0.000846386
1.6	39.8107	40	2000000	10737.4	10737	39.9984	0.025001	100	10000	1000	3.99984	0.1	10	200000000	3.99984	250.01	40	0.00155807
1.5	31.6228	32	1000000	17179.9	17180	32.0002	0.0312498	250	4000	1000	8.00006	0.25	4	100000000	8.00006	124.999	32	0.000243664
1.4	25.1189	25	1000000	13421.8	13422	25.0004	0.0399993	200	5000	1000	5.00008	0.2	5	100000000	5.00008	199.997	25	0.000423193
1.3	19.9526	20	100000	107374	107374	20	0.0500001	100	10000	1000	2	0.1	10	10000000	2	500.001	20	3.39746e-05
1.2	15.8489	16	100000	85899.3	85899	15.9999	0.0625003	125	8000	1000	1.99999	0.125	8	10000000	1.99999	500.002	16	6.44326e-05
1.1	12.5893	13	100000	69793.2	69793	13	0.0769233	154	6493.51	1000	2.00199	0.154	6.49351	10000000	2.00199	499.502	12.987	0.0129463
1	10	10	25000	214748	214748	9.99998	0.1	200	5000	1000	2	0.2	5	2500000	2	500.001	10	1.69873e-05
0.8	6.30957	6	10000	338743	338743	6.30958	0.158489	158	6329.11	1000	0.996914	0.158	6.32911	1000000	0.996914	1003.1	6.32911	0.0195339
0.6	3.98107	4	10000	213732	213732	3.98107	0.251189	500	2000	1000	1.99053	0.5	2	1000000	1.99053	502.378	4	0.0189313
0.5	3.16228	3	10000	169773	169773	3.16227	0.316229	949	1053.74	1000	3.00099	0.949	1.05374	1000000	3.00099	333.223	3.16122	0.00104621
0.2	1.58489	2	10000	85088.3	85088	1.58489	0.63096	632	1582.28	1000	1.00165	0.632	1.58228	1000000	1.00165	998.354	1.58228	0.00260902
0.1	1.25893	1	10000	67588	67588	1.25892	0.794329	800	1250	1000	1.00714	0.8	1.25	1000000	1.00714	992.911	1.25	0.0089246
